# Supplementary material for: Ampelisca eschrichtii Krøyer, 1842 (Ampeliscidae) of the Sakhalin Shelf in the Okhotsk Sea starve in summer and feast in winter
Source: PeerJ. 2018 Jun 22;6:e4841. doi: 10.7717/peerj.4841 (PMC6016533; doi:10.7717/peerj.4841)
Supplement: Supplemental Information 1 — Body length (mm), Brood Development, Development, Condition Embryos, F0 Oocytes, FII Oocytes, FIV Oocytes, Collection Date [file peerj-06-4841-s003.xlsx]

## Sheet: Sheet1
Durkina et al. 2017 PeerJ
		AO=Atrophied Ovary
		Embryos = brooding embryos
		PVO=Previtellogenic oocytes
		VO=vitellogenic oocytes
			Oocyte/Ovary	Diameter (mm)
Bodylength (mm)	Brood Development	Development	Condition	Embryos	F0 Oocytes	FII Oocytes	FIV Oocytes	Collection Date
23	FII	AO	Atrophy					2013-10-18
23	FII	Embryos		0.73				2013-10-19
26	FII	Embryos		0.8				2015-07-11
23	FII	Embryos		0.787889				2015-10-27
32	FIV	PVO	Regeneration					2013-10-18
26	FII	VO	Atrophy			0.27		2013-10-19
20	F0	VO	Lysis of all VO		0.29			2013-10-19
20	F0	VO	Lysis of all VO		0.22			2013-10-19
20	F0	VO	Lysis of all VO		0.29			2013-10-19
23	FII	VO	Lysis of all VO			0.27		2013-10-18
23	FII	VO	Lysis of all VO			0.232104		2013-10-19
23	FII	VO	Lysis of all VO			0.22		2013-10-19
26	FII	VO	Lysis of all VO			0.29		2013-10-19
26	FII	VO	Lysis of all VO			0.283724		2013-10-19
26	FII	VO	Lysis of all VO			0.32		2013-10-19
23	F0	VO	Lysis of all VO		0.33			2015-07-11
23	FIV	VO	Lysis of all VO				0.28	2015-07-11
26	FIV	VO	Lysis of all VO				0.28	2015-07-11
20	F0	VO	Lysis of all VO		0.53			2015-10-27
23	F0	VO	Lysis of all VO		0.57			2015-10-27
23	F0	VO	Lysis of all VO		0.24			2015-10-27
23	FIV	VO	Lysis of all VO				0.36	2015-10-27
23	FIV	VO	Lysis of all VO				0.38	2015-10-27
23	FIV	VO	Lysis of all VO				0.34	2015-10-27
26	FIV	VO	Lysis of all VO				0.13	2015-10-27
26	FIV	VO	Lysis of all VO				0.34	2015-10-27
23	F0	VO	Lysis of proportion VO		0.5			2013-10-19
23	F0	VO	Lysis of proportion VO		0.52			2013-10-19
23	F0	VO	Lysis of proportion VO		0.5			2013-10-19
26	F0	VO	Lysis of proportion VO		0.52			2013-10-19
23	FII	VO	Lysis of proportion VO			0.13		2015-07-11
23	FII	VO	Lysis of proportion VO			0.11		2015-07-11
26	FII	VO	Lysis of proportion VO			0.14		2015-07-11
26	FII	VO	Lysis of proportion VO			0.106509		2015-07-11
17	F0	VO	Normal		0.0885166			2013-10-19
17	F0	VO	Normal		0.11			2013-10-19
23	F0	VO	Normal		0.53			2013-10-19
32	F0	VO	Normal		0.49			2013-10-18
23	F0	VO	Normal		0.31			2015-07-11
23	F0	VO	Normal		0.57			2015-10-27
23	FII	VO	Normal			0.13		2015-10-27
23	FII	VO	Normal			0.13		2015-10-27
32	FIV	VO	Regeneration		0.11			2013-10-18
