# Supplementary material for: Ampelisca eschrichtii Krøyer, 1842 (Ampeliscidae) of the Sakhalin Shelf in the Okhotsk Sea starve in summer and feast in winter
Source: PeerJ. 2018 Jun 22;6:e4841. doi: 10.7717/peerj.4841 (PMC6016533; doi:10.7717/peerj.4841)
Supplement: Supplemental Information 3 — Source, Species, Average Body Length (mm), Average Brood Count, Embryo Diameter (mm), 2015 egg development, A. e. oocytes, F0 VO, FII VO, FIV VO, 2002+2011, estimated weight (Wt), estimated egg diameter (Est. ED), Coll. Date, female brood development (Fem. Dev.), Development, Condition (VO= vitellogenic oocyte) [file peerj-06-4841-s005.xlsx]

## Sheet: Sheet1
Durkina et al PeerJ Figure 6 Data 20171223
Species	Site	Sample	Region	Length, mm	Weight	Sex	Index	Jul + Sep 2015	Note	Date	Exp. BS
Ampelisca eschrichtii	FP7	1	Offshore	20.7		male				2015-09-02
Ampelisca eschrichtii	FP7	1	Offshore	21.6		male				2015-09-02
Ampelisca eschrichtii	FP7	1	Offshore	23.1		male				2015-09-02
Ampelisca eschrichtii	FP7	1	Offshore	20.6		male				2015-09-02
Ampelisca eschrichtii	FP7	1	Offshore	27.3		female	IV			2015-09-02
Ampelisca eschrichtii	FP7	1	Offshore	23.6		female	IV			2015-09-02
Ampelisca eschrichtii	FP7	1	Offshore	23.9		female	IV			2015-09-02
Ampelisca eschrichtii	FP7	1	Offshore	23.6		female	IV			2015-09-02
Ampelisca eschrichtii	FP7	1	Offshore	22.9		female	IV			2015-09-02
Ampelisca eschrichtii	FP7	1	Offshore	22.3		female	IV			2015-09-02
Ampelisca eschrichtii	FP7	1	Offshore	23.6		female	0			2015-09-02
Ampelisca eschrichtii	FP7	1	Offshore	17.3		female	0			2015-09-02
Ampelisca eschrichtii	FP7	1	Offshore	18.6		female	0			2015-09-02
Ampelisca eschrichtii	FP7	1	Offshore	23.3		female	0			2015-09-02
Ampelisca eschrichtii	FP7	1	Offshore	20.4		female	0			2015-09-02
Ampelisca eschrichtii	FP7	1	Offshore	21.5		female	0			2015-09-02
Ampelisca eschrichtii	FP7	1	Offshore	23.6		female	0			2015-09-02
Ampelisca eschrichtii	FP7	1	Offshore	21.4		female	0			2015-09-02
Ampelisca eschrichtii	FP7	1	Offshore	21.6		female	0			2015-09-02
Ampelisca eschrichtii	FP7	1	Offshore	19.7		female	0			2015-09-02
Ampelisca eschrichtii	FP7	1	Offshore	14.8		female	0			2015-09-02
Ampelisca eschrichtii	FP7	1	Offshore	15.8		female	0			2015-09-02
Ampelisca eschrichtii	FP7	1	Offshore	19.7		female	0			2015-09-02
Ampelisca eschrichtii	FP7	1	Offshore	19.6		female	0			2015-09-02
Ampelisca eschrichtii	FP7	1	Offshore	16.6		female	0			2015-09-02
Ampelisca eschrichtii	FP7	1	Offshore	17.9		female	0			2015-09-02
Ampelisca eschrichtii	FP7	1	Offshore	25.3		female	0			2015-09-02
Ampelisca eschrichtii	FP7	1	Offshore	8.76		juvenile				2015-09-02
Ampelisca eschrichtii	FP7	1	Offshore	13.7		juvenile				2015-09-02
Ampelisca eschrichtii	FP7	1	Offshore	12.3		juvenile				2015-09-02
Ampelisca eschrichtii	FP7	1	Offshore	13.2		juvenile				2015-09-02
Ampelisca eschrichtii	FP7	1	Offshore	7.11		juvenile				2015-09-02
Ampelisca eschrichtii	FP7	1	Offshore	14.2		juvenile				2015-09-02
Ampelisca eschrichtii	FP7	1	Offshore	12.9		juvenile				2015-09-02
Ampelisca eschrichtii	FP7	1	Offshore	12.6		juvenile				2015-09-02
Ampelisca eschrichtii	FP7	1	Offshore	11.6		juvenile				2015-09-02
Ampelisca eschrichtii	FP7	1	Offshore	15.4		juvenile				2015-09-02
Ampelisca eschrichtii	FP7	1	Offshore	9.41		juvenile				2015-09-02
Ampelisca eschrichtii	FP7	1	Offshore	11.1		juvenile				2015-09-02
Ampelisca eschrichtii	FP7	1	Offshore	12.7		juvenile				2015-09-02
Ampelisca eschrichtii	FP7	1	Offshore	13.5		juvenile				2015-09-02
Ampelisca eschrichtii	FP7	1	Offshore	10.6		juvenile				2015-09-02
Ampelisca eschrichtii	FP7	1	Offshore	14		juvenile				2015-09-02
Ampelisca eschrichtii	FP7	1	Offshore	11.3		juvenile				2015-09-02
Ampelisca eschrichtii	FP7	1	Offshore	5.27		juvenile				2015-09-02
Ampelisca eschrichtii	FP7	1	Offshore	4.36		juvenile				2015-09-02
Ampelisca eschrichtii	FP7	1	Offshore	4.62		juvenile				2015-09-02
Ampelisca eschrichtii	FP7	1	Offshore	4.02		juvenile				2015-09-02
Ampelisca eschrichtii	FP7	1	Offshore	4.33		juvenile				2015-09-02
Ampelisca eschrichtii	FP7	1	Offshore	24.1		female	I-II	30	beginning of segmentation		85.8999
Ampelisca eschrichtii	FP7	1	Offshore	23		female	I-II	33	beginning of segmentation		80.7062
Ampelisca eschrichtii	FP7	1	Offshore	23.2		female	I-II	32	beginning of segmentation		81.6444
Ampelisca eschrichtii	FP7	1	Offshore	24		female	I-II		beginning of segmentation
Ampelisca eschrichtii	FP7	1	Offshore	21.2		female	I-II	28	beginning of segmentation		72.3866
Ampelisca eschrichtii	FP7	1	Offshore	23.5		female	I-II	38	beginning of segmentation		83.0569
Ampelisca eschrichtii	FP7	1	Offshore	25.8		female	I-II	30	beginning of segmentation		94.0832
Ampelisca eschrichtii	FP7	1	Offshore	26.1		female	I-II	64	beginning of segmentation		95.5466
Ampelisca eschrichtii	FP7	1	Offshore	23.7		female	I-II	47	beginning of segmentation		84.0019
Ampelisca eschrichtii	FP7	1	Offshore	23.8		female	I-II	42	beginning of segmentation		84.4754
Ampelisca eschrichtii	FP7	1	Offshore	24		female	I-II	45	beginning of segmentation		85.4244
Ampelisca eschrichtii	FP7	1	Offshore	24		female	I-II		beginning of segmentation
Ampelisca eschrichtii	FP7	1	Offshore	22.9		female	I-II		beginning of segmentation
Ampelisca eschrichtii	FP7	1	Offshore	23.6		female	I-II	27	beginning of segmentation		83.529
Ampelisca eschrichtii	FP7	1	Offshore	25.3		female	I-II		beginning of segmentation
Ampelisca eschrichtii	B82	4	Offshore	26		female	I	53		2015-07-23	95.0582
Ampelisca eschrichtii	B82	4	Offshore	25		female	I	43		2015-07-23	90.209
Ampelisca eschrichtii	B82	4	Offshore	24		female	I	60		2015-07-23	85.4244
Ampelisca eschrichtii	B82	4	Offshore	27		female	I	62		2015-07-23	99.9702
Ampelisca eschrichtii	B122	2	Offshore	25		female	I	48		2015-07-10	90.209
Ampelisca eschrichtii	B11_2a			25				31		2002-06-28	90.209
Ampelisca eschrichtii	B92_11			26.8				11		2011-08-20	98.9828
Ampelisca eschrichtii	B92_11			25.9				9		2011-08-20	94.5704
Ampelisca eschrichtii	B92_11			28.8				22		2011-08-20	108.965
Ampelisca eschrichtii	B92_11			26.5				20		2011-08-20	97.5064
